# Supplementary material for: A Touchscreen Device for Behavioral Testing in Pigs
Source: Biomedicines. 2022 Oct 18;10(10):2612. doi: 10.3390/biomedicines10102612 (PMC9599053; doi:10.3390/biomedicines10102612)
Supplement: Supplementary file 1 [file biomedicines-10-02612-s001.zip]

Archive with 4 entries (4 files):
- S1.mp4
- S2.mp4
- S3.mp4
- S4 FabOutputsPi28VIO.zip
